# Supplementary material for: Defining the minimal components of the influenza A virus replication machinery via an in vitro reconstitution system
Source: PLoS Biol. 2023 Nov 9;21(11):e3002370. doi: 10.1371/journal.pbio.3002370 (PMC10662765; doi:10.1371/journal.pbio.3002370)
Supplement: S1 Data — (XLSX) [file pbio.3002370.s005.xlsx]

## Sheet: Figure 1a
		mRNA raw data				mRNA normalised values
		Repeat 1	Repeat 2	Repeat 3		Repeat 1	Repeat 2	Repeat 3		mean	SEM
1	No NTP	188.192	21.536	104.778		0.00867867	0.000993036	0.00360146		0.00442439	0.00225648
2	Nothing added	21684.4	21687	29093.2		1	1	1		1	0
3	huB only	21478.4	15606.4	33234.2		0.9905	0.719619	1.14234		0.950818	0.12363
4	PB1a only	10426.2	7400.68	9280.97		0.480814	0.341249	0.319008		0.380357	0.050637
5	huB + PB1a	2831.6	4147.62	5642.57		0.130582	0.191249	0.193948		0.171926	0.0206868
6	FluPol only	5554.47	3140.79	7853.2		0.25615	0.144823	0.269932		0.223635	0.0396062
7	huB + FluPol	2325.89	1666.89	809.506		0.107261	0.0768612	0.0278245		0.0706489	0.0231407
		cRNA raw data				cRNA normalised values
		Repeat 1	Repeat 2	Repeat 3		Repeat 1	Repeat 2	Repeat 3		mean	SEM
1	No NTP	206.728	148.899	113.071		0.0423826	0.0278848	0.0188015		0.0296897	0.00686683
2	Nothing added	4877.66	5339.78	6013.93		1	1	1		1	0
3	huB only	6122.78	3078.86	9760.83		1.25527	0.576589	1.62304		1.15163	0.306496
4	PB1a only	7831.32	4707.05	7904.42		1.60555	0.881507	1.31435		1.26714	0.210342
5	huB + PB1a	27712.1	27616.2	39411.7		5.68143	5.17179	6.5534		5.8022	0.403384
6	FluPol only	8005.18	6202.64	10768.1		1.64119	1.16159	1.79053		1.5311	0.18972
7	huB + FluPol	33068.1	21716.9	34126.4		6.7795	4.067	5.67455		5.50702	0.787499
		vRNA raw data				vRNA normalised values
		Repeat 1	Repeat 2	Repeat 3		Repeat 1	Repeat 2	Repeat 3		mean	SEM
1	No NTP	45332.6	33152.6	42817.8		1.39283	0.884263	0.950951		1.07602	0.159574
2	Nothing added	32547.1	37491.8	45026.3		1	1	1		1	0
3	huB only	29284.4	31005.6	47257.2		0.899756	0.826998	1.04955		0.925433	0.0655141
4	PB1a only	34647	33569.4	43779.7		1.06452	0.89538	0.972314		0.977405	0.0488932
5	huB + PB1a	30563.1	37887.3	40273.5		0.939045	1.01055	0.894444		0.948013	0.0338154
6	FluPol only	35604	36200	46777.3		1.09392	0.965546	1.03889		1.03279	0.0371851
7	huB + FluPol	38876.1	33304.2	37975.3		1.19446	0.888308	0.843403		0.975389	0.110298

## Sheet: Figure 1b
		cRNA raw data				cRNA normalised values
		Repeat 1	Repeat 2	Repeat 3		Repeat 1	Repeat 2	Repeat 3		mean	SEM
1	No NTP	159.435	40.95	12.414		0.0652739	0.0200722	0.00402468		0.0297903	0.0183367
2	Nothing added	2442.55	2040.13	3084.47		1	1	1		1	0
3	huB only	2199.54	1876.5	2199.79		0.900508	0.919791	0.713183		0.844494	0.0658911
4	PB1a only	6946.79	5815.59	6984.42		2.84407	2.85059	2.26438		2.65302	0.194325
5	huB + PB1a	49979.1	50924.6	57961.2		20.4619	24.9614	18.7913		21.4049	1.8425
6	FluPol only	8495.68	6583.83	11133		3.4782	3.22716	3.60939		3.43825	0.112134
7	huB + FluPol	50249.6	44064.3	54962.9		20.5726	21.5987	17.8193		19.9969	1.12837
		vRNA raw data				vRNA normalised values
		Repeat 1	Repeat 2	Repeat 3		Repeat 1	Repeat 2	Repeat 3		mean	SEM
1	No NTP	41733.8	52627.7	57222.9		0.910125	0.858215	0.807428		0.858589	0.0296469
2	Nothing added	45855	61322.2	70870.7		1	1	1		1	0
3	huB only	42654.9	46161.5	66888.2		0.930213	0.752769	0.943807		0.875596	0.0615388
4	PB1a only	41294.1	51324.2	58624.3		0.900538	0.83696	0.827202		0.8549	0.0229922
5	huB + PB1a	43940.1	49046.9	59384.7		0.958241	0.799822	0.837931		0.865331	0.0477396
6	FluPol only	46068.1	48950.5	58795.9		1.00465	0.798251	0.829622		0.877507	0.0642124
7	huB + FluPol	38793.6	50230.7	62327.5		0.846007	0.819127	0.879454		0.848196	0.0174494

## Sheet: Figure 1c
		mRNA				normalised mRNA
		Repeat 1	Repeat 2	Repeat 3		Repeat 1	Repeat 2	Repeat 3		mean	SEM
	1	25971.4	18058.5	20090.1		1	1	1		1	0
	2	25395.2	27756.1	22460		0.977814	1.53701	1.11796		1.21093	0.167986
	3	26457.4	18167.9	25528.6		1.01871	1.00606	1.27071		1.09849	0.0861834
	4	23825.6	11965.8	22488		0.91738	0.662613	1.11936		0.899783	0.132144
	5	8464.49	7183.59	11325.9		0.325916	0.397796	0.563755		0.429156	0.0704259
	6	3036.08	1547.82	1778.99		0.116901	0.0857116	0.0885506		0.0970544	0.00995712
	7	1479.99	268.728	221.485		0.0569855	0.014881	0.0110246		0.0276303	0.0147197
		cRNA				normalised cRNA
		Repeat 1	Repeat 2	Repeat 3		Repeat 1	Repeat 2	Repeat 3		mean	SEM
	1	6256.07	4100.81	5555		0.240883	0.227085	0.276504		0.248158	0.0147224
	2	11136	8266.45	8650.95		0.428781	0.45776	0.430607		0.439049	0.00937031
	3	15633.5	11366.1	12661.4		0.601949	0.629407	0.630232		0.62053	0.00929314
	4	24768.2	23206.7	23591.4		0.953674	1.28509	1.17428		1.13768	0.0974054
	5	48274.2	32685.9	35371.2		1.85874	1.81	1.76063		1.80979	0.0283237
	6	47201.8	32036.3	32206.8		1.81745	1.77404	1.60312		1.73154	0.0654212
	7	41511.9	36492.4	34372.5		1.59837	2.02079	1.71092		1.77669	0.1263

## Sheet: Figure 1d
		mRNA				normalised mRNA
		Repeat 1	Repeat 2	Repeat 3		Repeat 1	Repeat 2	Repeat 3		mean	SEM
	1	16028.1	21484.5	15533.8		1	1	1		1	0
	2	16926.8	16602.3	22030.8		1.05607	0.772757	1.41825		1.08236	0.186802
	3	19632.7	21976.3	12236.1		1.22489	1.02289	0.787709		1.01183	0.126325
	4	11080.2	24066.3	19653.1		0.691298	1.12017	1.26518		1.02555	0.172289
	5	24516.6	30328.6	16619.9		1.5296	1.41165	1.06992		1.33706	0.137841
	6	20649.1	21989.1	18318		1.28831	1.02349	1.17924		1.16368	0.076842
	7	15742	21404.3	16229.4		0.98215	0.996268	1.04478		1.00773	0.0189672
		cRNA				normalised cRNA
		Repeat 1	Repeat 2	Repeat 3		Repeat 1	Repeat 2	Repeat 3		mean	SEM
	1	4443.66	10663.1	7871.39		0.277242	0.496318	0.506727		0.426762	0.0748207
	2	6206.61	8331.2	6975.83		0.387233	0.387777	0.449075		0.408028	0.020524
	3	5969.88	10709.6	5844.9		0.372463	0.498478	0.37627		0.415737	0.0413851
	4	6144.56	9483.32	7373.32		0.383361	0.441403	0.474663		0.433142	0.0266783
	5	5973.42	13835.3	6445.71		0.372684	0.643965	0.414948		0.477199	0.0842709
	6	5378.03	9511.68	8998.8		0.335537	0.442723	0.579305		0.452522	0.0705401
	7	3607.22	9161.63	4479.18		0.225056	0.42643	0.288351		0.313279	0.0594528

## Sheet: Figure 1e
		mRNA				normalised mRNA
		Repeat 1	Repeat 2	Repeat 3		Repeat 1	Repeat 2	Repeat 3		mean	SEM
	1	21244	18503.4	18043.8		1	1	1		1	0
	2	18551.1	14984.5	21949.7		0.873239	0.809825	1.21647		0.966511	0.126313
	3	24000.2	18545.5	23409.7		1.12974	1.00227	1.29738		1.14313	0.085453
	4	22983.6	25991.3	13205.2		1.08189	1.40468	0.731841		1.0728	0.194285
	5	16884.1	12649.7	15415.3		0.79477	0.683641	0.854325		0.777579	0.0500163
	6	13336.4	8085.3	11759.5		0.627772	0.436963	0.651721		0.572152	0.0679471
	7	5791.59	4949.88	6155.66		0.272622	0.267512	0.341151		0.293762	0.0237405
		cRNA				normalised cRNA
		Repeat 1	Repeat 2	Repeat 3		Repeat 1	Repeat 2	Repeat 3		mean	SEM
	1	6055.93	8232.05	4483.15		0.285066	0.444894	0.248459		0.32614	0.06031
	2	4594.03	6258.49	5888.18		0.216251	0.338235	0.326327		0.293604	0.0388291
	3	6972.69	6623.42	6021.71		0.328219	0.357957	0.333727		0.339968	0.00913398
	4	7234.81	7142.63	4091.15		0.340558	0.386017	0.226735		0.31777	0.0473716
	5	8209.17	5741.32	5857.81		0.386423	0.310284	0.324644		0.340451	0.0233571
	6	8352.52	9018.65	6916.71		0.393171	0.487405	0.383329		0.421302	0.0331737
	7	8590.66	6398.22	5256.81		0.40438	0.345786	0.291336		0.347168	0.0326404
v to v
#REF!
#REF!
#REF!
#REF!
#REF!
#REF!
#REF!

## Sheet: Figure 2a
		mRNA raw data				mRNA normalised values
		Repeat 1	Repeat 2	Repeat 3		Repeat 1	Repeat 2	Repeat 3		mean	SEM
no nt	1	180.899	177.728	66.364		0.0138375	0.0056081	0.00126239		0.00690267	0.00368739
no protein	2	13073.1	31691.3	52570.1		1	1	1		1	0
FluPol + chA	3	10397.3	17932.6	26734.9		0.795325	0.565853	0.508557		0.623245	0.0876154
	4	2686.91	8235.35	7955.25		0.20553	0.259862	0.151326		0.205573	0.0313314
	5	1511.28	2808.67	3908.69		0.115603	0.0886259	0.0743519		0.0928602	0.0120948
FluPol + huA	6	16100.5	26213.7	31665.3		1.23158	0.827159	0.602345		0.887027	0.184094
	7	10465	21558.3	24495.9		0.800497	0.680258	0.465966		0.648907	0.0978346
	8	3251.96	12354.6	11812.8		0.248753	0.389842	0.224705		0.287767	0.0515076
FluPol + huB	9	10966.3	22882.7	31702.2		0.838846	0.72205	0.603047		0.721314	0.0680704
	10	6418.23	17842.1	27487.8		0.49095	0.562999	0.522879		0.525609	0.0208434
	11	303.849	6906.69	7370.86		0.0232424	0.217937	0.14021		0.12713	0.0565826
FluPol + huE	12	9981.78	28262.6	34327		0.763537	0.89181	0.652975		0.769441	0.0690088
	13	8890.85	22005.5	22782.5		0.680089	0.69437	0.433374		0.602611	0.084719
	14	2881.91	16080.7	14237.2		0.220446	0.507417	0.270823		0.332896	0.0884643
		cRNA raw data				cRNA normalised values
		Repeat 1	Repeat 2	Repeat 3		Repeat 1	Repeat 2	Repeat 3		mean	SEM
No NTP	1	170.192	95.071	268.849		0.0130185	0.00299991	0.0051141		0.00704418	0.00304888
No added protein	2	4382.28	10788	12935.8		0.335214	0.340408	0.246067		0.30723	0.0306181
FluPol + chA	3	33142.3	42085.6	45236.2		2.53516	1.32799	0.860492		1.57455	0.498906
	4	33768.4	55414.5	49797.8		2.58305	1.74857	0.947265		1.75963	0.472242
	5	36015.9	60845.4	68155.5		2.75497	1.91994	1.29647		1.99046	0.422506
FluPol + huA	6	6294.27	17708.3	17566.1		0.481468	0.558775	0.334146		0.45813	0.0658866
	7	13133.7	28047.1	29087		1.00464	0.88501	0.553298		0.814316	0.135001
	8	23539.7	46271.7	40687.9		1.80062	1.46008	0.773974		1.34489	0.301913
FluPol + huB	9	9799.83	21256.9	26557.7		0.74962	0.670749	0.505187		0.641852	0.0720258
	10	18968.4	45263.5	40370.1		1.45095	1.42826	0.767928		1.21571	0.223989
	11	22202.4	52240.5	44234		1.69833	1.64842	0.841429		1.39606	0.277689
FluPol + huE	12	4263.1	13154.9	17847.4		0.326098	0.415094	0.339497		0.36023	0.0277036
	13	5221.1	19777.6	15160.1		0.399378	0.624069	0.288378		0.437275	0.0987409
	14	5009.83	23741.7	19176.9		0.383218	0.749156	0.364787		0.499054	0.125164

## Sheet: Figure 2b
		mRNA raw data				mRNA normalised values
		Repeat 1	Repeat 2	Repeat 3		Repeat 1	Repeat 2	Repeat 3		mean	SEM
No NTP	1	79.364	17.536	97.657		0.00208706	0.000700662	0.00381066		0.00219946	0.000899537
NTP	2	39154.7	22614.1	22254.9		1	1	1		1	0
FluPol	3	13922.2	9071.4	7971.25		0.386774	0.405823	0.374386		0.388994	0.00914272
Full length	4	201.485	204.899	362.021		0.00685298	0.0112092	0.0146398		0.0109006	0.00225315
1-250	5	108.364	135.485	441.556		0.00362612	0.00874187	0.0239759		0.0121146	0.00611175
1-235	6	312.314	102.657	452.092		0.0100531	0.00741358	0.0211202		0.0128623	0.00419866
1-220	7	9525.27	5763.35	7517.83		0.332199	0.392503	0.312113		0.345605	0.0241553
1-208	8	12194.9	6998.93	8147.49		0.38232	0.440524	0.332524		0.385122	0.0312083
1-188	9	10554.5	8489.2	7342.71		0.382991	0.477179	0.331822		0.397331	0.042569
1-158	10	10186	9694.66	7616.05		0.399359	0.480871	0.335376		0.405202	0.042102
1-149	11	16255.8	10549.6	7652.71		0.458448	0.547537	0.344316		0.4501	0.0588133
		cRNA raw data				cRNA normalised values
		Repeat 1	Repeat 2	Repeat 3		Repeat 1	Repeat 2	Repeat 3		mean	SEM
No NTP	1	14.828	74.6676	9166.7		0.00152312	0.0107598	1.48232		0.498201	0.492067
NTP	2	10024.1	6270.27	5370.25		1	1	1		1	0
FluPol	3	15902	10421.9	9289.46		1.7256	1.68152	1.80807		1.7384	0.0370873
Full length	4	60917.1	40004.9	52921.6		8.0931	7.89297	8.86883		8.28496	0.297593
1-250	5	56323.4	35628.6	42775.2		7.36182	8.29098	9.6253		8.42603	0.656891
1-235	6	60117.9	34967.2	47477		7.55878	9.10739	9.1915		8.61922	0.530779
1-220	7	12881.5	8819.25	11232.3		1.75479	2.16617	1.93251		1.95116	0.119121
1-208	8	14540.8	10758.9	10246.8		1.78063	2.4423	1.73309		1.98534	0.228892
1-188	9	12115.6	10411.2	9183.15		1.71725	2.11062	1.71978		1.84921	0.130704
1-158	10	10642.6	7599.37	7079.27		1.62985	1.35946	1.29188		1.42706	0.103252
1-149	11	14098	10190.5	8378.44		1.55302	1.90751	1.5622		1.67425	0.116663
		vRNA raw data				vRNA normalised values
		Repeat 1	Repeat 2	Repeat 3		Repeat 1	Repeat 2	Repeat 3		mean	SEM
No NTP	1	89918.6	64584.8	64778.4		0.97119	1.10673	1.15153		1.07648	0.0542128
NTP	2	92586	58356.4	56254		1	1	1		1	0
FluPol	3	85116.3	57682.8	53818.8		0.919322	0.988457	0.956711		0.95483	0.0199799
Full length	4	69522.4	47171.1	62506.6		0.750895	0.808327	1.11115		0.890124	0.111749
1-250	5	70664.9	39994.1	46551.9		0.763235	0.685342	0.82753		0.758702	0.0411088
1-235	6	73460.2	35733	54107.3		0.793427	0.612323	0.96184		0.789196	0.100919
1-220	7	67801.7	37891.4	60884.7		0.732311	0.64931	1.08232		0.821313	0.132684
1-208	8	75424.8	40998.8	61933.8		0.814646	0.702559	1.10097		0.872724	0.11862
1-188	9	65164.6	45908.6	55934.3		0.703828	0.786693	0.994317		0.828279	0.0863962
1-158	10	60311.8	52025.1	57401.7		0.651413	0.891506	1.0204		0.854441	0.108118
1-149	11	83845.4	49720	56180.5		0.905594	0.852006	0.998693		0.918764	0.0428538

## Sheet: Figure 3a
		mRNA raw data				mRNA normalised values
		Repeat 1	Repeat 2	Repeat 3		Repeat 1	Repeat 2	Repeat 3		mean	SEM
1	No NTP	75.95	104.071	112.192		0.00499625	0.0070028	0.00406845		0.00535583	0.000865945
2	No added protein	15201.4	14861.3	27576.1		1	1	1		1	0
3	NPA only	330.092	2306.62	2674.22		0.0217146	0.155209	0.0969762		0.0913	0.038641
4	huB + NPA	1288.23	624.506	6915.41		0.0847444	0.0420222	0.250775		0.125847	0.0636699
5	PB1a + NPA	418.799	458.456	6185.97		0.02755	0.0308489	0.224324		0.0942409	0.0650484
6	huB + PB1a	4138.03	3061.86	9614.22		0.272214	0.206029	0.348643		0.275628	0.0412046
7	huB + PB1a + NPA	12.828	2711.36	6673.53		0.000843869	0.182444	0.242004		0.141764	0.0725274
8	FluPol + NPA	167.314	145.314	7993.1		0.0110065	0.00977799	0.289856		0.103547	0.0931552
9	huB + FluPol	914.042	646.87	6940.66		0.0601288	0.043527	0.251691		0.118449	0.0667932
10	huB + FluPol + NPA	2535.01	784.556	7340.73		0.166762	0.0527917	0.266199		0.161917	0.0616529
		cRNA raw data				cRNA normalised values
		Repeat 1	Repeat 2	Repeat 3		Repeat 1	Repeat 2	Repeat 3		mean	SEM
1	No NTP	78.778	149.899	92.778		0.0271574	0.0529243	0.0194783		0.0331867	0.0101147
2	No added protein	2900.79	2832.33	4763.15		1	1	1		1	0
3	NPA only	1538.89	2509.57	2641.1		0.530508	0.886045	0.554487		0.657013	0.114725
4	huB + NPA	649.92	225.607	2023.57		0.224049	0.0796543	0.424839		0.242847	0.100088
5	PB1a + NPA	7281.9	3411.38	8141.42		2.51032	1.20444	1.70925		1.808	0.380193
6	huB + PB1a	27582.4	19733.1	28678		9.50857	6.96709	6.0208		7.49882	1.04134
7	huB + PB1a + NPA	68733.4	59113.6	98617.9		23.6947	20.871	20.7044		21.7567	0.970198
8	FluPol + NPA	5924.25	3846.86	6888.37		2.04229	1.3582	1.44618		1.61556	0.214872
9	huB + FluPol	25951.7	14106.4	29976.1		8.94642	4.9805	6.29333		6.74009	1.16645
10	huB + FluPol + NPA	81909.7	51139.9	90680.7		28.237	18.0558	19.038		21.7769	3.24247
		vRNA raw data				vRNA normalised values
		Repeat 1	Repeat 2	Repeat 3		Repeat 1	Repeat 2	Repeat 3		mean	SEM
1	No NTP	36450	40001.6	35876.2		1.20871	1.19246	1.10743		1.16954	0.0314041
2	No added protein	30156.1	33545.4	32395.9		1	1	1		1	0
3	NPA only	32796	37410.3	30046.5		1.08754	1.11521	0.927478		1.04341	0.0585145
4	huB + NPA	27248	24126	28117.9		0.903564	0.719205	0.867948		0.830239	0.0564611
5	PB1a + NPA	31100.8	35229.2	29393.5		1.03133	1.0502	0.907323		0.996281	0.0448117
6	huB + PB1a	28052.9	23456.7	24456.2		0.930255	0.699252	0.754919		0.794809	0.0696036
7	huB + PB1a + NPA	23260.8	35948.6	24980.6		0.771347	1.07164	0.771104		0.871363	0.100138
8	FluPol + NPA	29117.8	24502.5	25591.8		0.965569	0.730429	0.789973		0.828657	0.070581
9	huB + FluPol	36360.8	22879.4	29407.6		1.20575	0.682043	0.907757		0.931852	0.151662
10	huB + FluPol + NPA	59501.4	57367.3	61254.6		1.97311	1.71014	1.89081		1.85802	0.0776645

## Sheet: Figure 3b
		cRNA raw data				cRNA normalised values
		Repeat 1	Repeat 2	Repeat 3		Repeat 1	Repeat 2	Repeat 3		mean	SEM
1	No NTP	173.778	44.364	77.95		0.0476566	0.0137673	0.0285975		0.0300071	0.00980834
2	No added protein	3646.47	3222.42	2725.76		1	1	1		1	0
3	NPA only	5339.57	2332.26	6408		1.46431	0.723759	2.3509		1.51299	0.470347
4	huB + NPA	786.385	1186.36	2250.01		0.215657	0.368157	0.825462		0.469758	0.183219
5	PB1a + NPA	12143.3	9932.6	16155.1		3.33015	3.08234	5.92684		4.11311	0.909681
6	huB + PB1a	61168.9	45368.9	60704.3		16.7748	14.0791	22.2706		17.7082	2.41028
7	huB + PB1a + NPA	85119.6	67795.6	61828.7		23.3431	21.0387	22.6831		22.355	0.685135
8	FluPol + NPA	21198.6	15990.1	25430.7		5.81346	4.96213	9.32978		6.70179	1.33678
9	huB + FluPol	53468.7	41385.1	55181.7		14.6632	12.8429	20.2445		15.9168	2.22673
10	huB + FluPol + NPA	88996.9	67030.9	64811.2		24.4063	20.8014	23.7773		22.995	1.11173
		vRNA raw data				vRNA normalised values
		Repeat 1	Repeat 2	Repeat 3		Repeat 1	Repeat 2	Repeat 3		mean	SEM
1	No NTP	51474.5	30872.9	54952.8		1.23346	1.29767	0.852033		1.12772	0.139084
2	No added protein	41731.9	23791.1	64496.1		1	1	1		1	0
3	NPA only	50946.3	36815.8	71104.7		1.2208	1.54746	1.10246		1.29024	0.13307
4	huB + NPA	54252.5	38570.1	58890.5		1.30002	1.6212	0.913086		1.2781	0.204708
5	PB1a + NPA	43559.2	35978	51291.8		1.04379	1.51225	0.79527		1.1171	0.210194
6	huB + PB1a	36182.8	40261.9	54757.8		0.867031	1.69231	0.84901		1.13612	0.278145
7	huB + PB1a + NPA	37695.8	34454.7	48355.8		0.903285	1.44822	0.749747		1.03375	0.211922
8	FluPol + NPA	46681.5	39689.1	56127.2		1.11861	1.66824	0.870242		1.21903	0.23577
9	huB + FluPol	36869.3	41696.4	48178.5		0.88348	1.75261	0.746999		1.12769	0.31493
10	huB + FluPol + NPA	126080	76663.1	154825		3.0212	3.22235	2.40053		2.88136	0.247328

## Sheet: Figure 3c
		cRNA				normalised cRNA
		Repeat 1	Repeat 2	Repeat 3		Repeat 1	Repeat 2	Repeat 3		mean	SEM
	1	51925.4	33139.5	48710.3		1	1	1		1	0
	2	61191.1	38981.4	39607.1		1.17844	1.17628	0.813115		1.05595	0.121417
	3	63323.9	38916.3	49126.3		1.21952	1.17432	1.00854		1.13412	0.0641339
	4	65191.4	42296.3	49830.7		1.25548	1.27631	1.023		1.18493	0.0811886
	5	69388.2	44597.3	58790.1		1.33631	1.34575	1.20693		1.29633	0.0447805
	6	73590.7	51439.6	60363.9		1.41724	1.55221	1.23924		1.4029	0.0906313
	7	76093.3	44186	59455.3		1.46544	1.33333	1.22059		1.33979	0.0707545
		vRNA				normalised vRNA
		Repeat 1	Repeat 2	Repeat 3		Repeat 1	Repeat 2	Repeat 3		mean	SEM
	1	56986.3	22649.7	22845.7		1	1	1		1	0
	2	57835.4	20116.9	27179.6		1.0149	0.888176	1.18971		1.03093	0.0874125
	3	59338.5	17924.3	23650.7		1.04128	0.791371	1.03524		0.955962	0.0823141
	4	54303.6	20145	21688.6		0.952925	0.889418	0.949353		0.930565	0.0205995
	5	54248.5	17441.4	25884.7		0.951957	0.770049	1.13302		0.951677	0.104782
	6	55374	19504	23636.4		0.971707	0.861118	1.03461		0.955813	0.0507103
	7	53174.6	17435.8	22369.5		0.933112	0.769802	0.979156		0.894023	0.0635167

[truncated: 2 more sheets: Figure 3d, Figure 3e]
